# Supplementary material for: Gene expression changes following extinction testing in a heroin behavioral incubation model
Source: BMC Neurosci. 2009 Aug 7;10:95. doi: 10.1186/1471-2202-10-95 (PMC2733140; doi:10.1186/1471-2202-10-95)
Supplement: Additional file 1 — Changed genes on array. The data provided are the complete list of 66 genes that were identified to have changed expression at the p < 0.02 level of significance. [file 1471-2202-10-95-S1.xls]

## Sheet: Sheet1
Additional File 1: Changed genes on array
Gene	Alias	Accession #	Fold Change	Probe ID
brain derived neurotrophic factor	bdnf	NM_012513	1.868	A_44_P437896
nuclear receptor subfamily 4, group A, member 3, transcript variant 1	Nr4a3	NM_031628	1.754	A_43_P12619
monocyte to macrophage differentiation-associated	Mmd	NM_001007673	1.736	A_44_P391982
FUN14 domain containing 1	Fundc1	NM_001025027	1.714	A_44_P181464
imprinted and ancient	Impact	NM_001012235	1.68	A_43_P16775
Cbp/p300-interacting transactivator, with Glu/Asp-rich carboxy-terminal domain, 2	Cited2	NM_053698	1.664	A_44_P307980
electron-transfer-flavoprotein, beta polypeptide	Etfb	NM_001004220	1.652	A_43_P11315
XK-related protein 4 (XRG4)	XRG4	NM_001011971	1.641	A_44_P398608
neuron-derived orphan receptor 1 mRNA, complete cds		DQ268830	1.586	A_44_P654444
cAMP responsive element binding protein-like 2	Crebl2	NM_001015027	1.577	A_44_P519174
early growth response 1 (Egr1)	EGR1	NM_012551	1.574	A_44_P233080
ATPase, H transporting, lysosomal V1 subunit B2	Atp6v1b2	NM_057213	1.571	A_44_P149114
cyclin D binding myb-like transcription factor 1	Dmtf1	NM_053693	1.561	A_44_P278639
cyclin-dependent kinase inhibitor 1B	Cdkn1b	NM_031762	1.546	A_43_P11268
clone S33-B glycosyltransferase family 8-related mRNA, 3' UTR		AY623034	1.545	A_44_P759863
dual specificity phosphatase 6	Dusp6	NM_053883	1.542	A_42_P594613
3-hydroxy-3-methylglutaryl-Coenzyme A synthase 1	Hmgcs1	NM_01726	1.529	A_44_P487240
similar to thyroid hormone receptor interactor 3; thyroid receptor interacting protein 3; zinc finger, HIT domain containing 3	LOC360586	XM_340867	1.52	A_44_P492624
nitric oxide synthase 3, endothelial cell	Nos3	NM_021838	1.519	A_44_P198620
v-crk sarcoma virus CT10 oncogene homolog (avian)	Crk	NM_019302	1.505	A_44_P275249
transmembrane protein 49	Tmem49	NM_138839	1.505	A_44_P555389
MYST histone acetyltransferase 2	Myst2	NM_181081	1.492	A_44_P283366
contactin 4	Cntn4	NM_053879	1.489	A_43_P15460
glutamate receptor, ionotropic, AMPA2	Gria2	NM_017261	1.48	A_44_P289630
golgi phosphoprotein 3	Golph3	NM_023977	1.477	A_43_P12378
neuropeptide Y receptor Y5	Npy5r	NM_012869	1.476	A_43_P11594
secretogranin 2	Scg2	NM_022669	1.474	A_44_P224516
CUG triplet repeat, RNA binding protein 1	Cugbp1	NM_001025421	1.465	A_43_P18263
retinoblastoma binding protein 7	Rbbp7	NM_031816	1.462	A_44_P254229
DnaJ (Hsp40) homolog, subfamily A, member 3, transcript variant 1	Dnaja3	NM_001038595	1.462	A_44_P208880
numb-like	Numbl	NM_001033888	1.456	A_44_P149510
zinc finger, CCHC domain containing 12	Zcchc12	NM_001014065	1.452	A_44_P152199
disrupted in renal carcinoma 2 homolog (human)	Dirc2	NM_001012017	1.451	A_44_P232290
choline kinase alpha	Chka	NM_017127	1.448	A_44_P165833
DEK oncogene (DNA binding)	Dek	NM_001004255	1.447	A_44_P264558
glutamate dehydrogenase 1	Glud1	NM_012570	1.445	A_44_P472500
hypoxia inducible factor 1, alpha subunit	Hif1a	NM_024359	1.445	A_44_P397495
WD repeat domain 77	Wdr77	NM_001008771	1.444	A_44_P386515
fragile X mental retardation syndrome 1 homolog	Fmr1	NM_052804	1.443	A_44_P285507
regulator of G-protein signaling 2	Rgs2	NM_053453	1.443	A_43_P14131
testis-specific protein, Y-encoded-like	Tspyl	NM_001013033	1.443	A_44_P426808
similar to ornithine decarboxylase-like protein	LOC366473	NM_001014261	1.434	A_44_P304880
acyl-CoA synthetase long-chain family member 4	Acsl4	NM_053623	1.433	A_42_P654061
dual specificity phosphatase 5	Dusp5	NM_133578	1.425	A_42_P739860
cathepsin E	Ctse	NM_012938	1.425	A_42_P801679
catenin (cadherin associated protein), beta 1	Ctnnb1	NM_053357	1.423	A_44_P526933
calbindin 1	Calb1	NM_031984	1.422	A_44_P118630
homer homolog 1 (Drosophila)	Homer1	NM_031707	1.418	A_44_P148865
lysosomal-associated protein transmembrane 4B	Laptm4b	NM_001013174	1.412	A_44_P168867
amiloride-sensitive cation channel 1, neuronal (degenerin), transcript variant 1	Accn1	NM_012892	1.411	A_44_P214914
serine (or cysteine) peptidase inhibitor, clade I, member 1	Serpini1	NM_053779	1.403	A_44_P395374
ATPase, Ca++-sequestering	Atp2c1	NM_131907	1.402	A_44_P506069
keratin complex 1, acidic, gene 12	Krt1-12	NM_001008761	0.713	A_44_P319322
cytochrome c, testis	Cyct	NM_012840	0.701	A_44_P493214
nucleophosmin/nucleoplasmin 2	Npm2	NM_203340	0.693	A_44_P407146
Down syndrome critical region gene 1-like 2	Dscr1l2	NM_001012746	0.682	A_44_P335609
crystallin, beta B1	Crybb1	NM_012936	0.676	A_44_P322987
membrane-associated DHHC5 zinc finger protein	LOC362156	NM_001039338	0.658	A_44_P515821
mannan-binding lectin serine peptidase 1	Masp1	NM_022257	0.644	A_44_P472974
Wiskott-Aldrich syndrome-like (human)	Wasl	NM_001034130	0.643	A_44_P621475
resistin	Retn	NM_144741	0.643	A_42_P532117
latent transforming growth factor beta binding protein 3	Ltbp3	XM_341997	0.63	A_44_P468373
histone 1, H2ba	Hist1h2ba	NM_022643	0.619	A_44_P251384
pre-B-cell colony enhancing factor 1	Pbef1	NM_177928	0.619	A_43_P18467
reproductive homeobox on X chromosome 11	LOC298346	NM_001024873	0.586	A_44_P473475
slit homolog 2 (Drosophila)	Slit2	NM_022632	0.556	A_43_P15506
